# Supplementary material for: Discontinuous EBOV RNA synthesis events in patients with Ebola virus disease and their relationship to viral load and outcome of infection
Source: J Virol. 2025 Nov 11;99(12):e00826-25. doi: 10.1128/jvi.00826-25 (PMC12724386; doi:10.1128/jvi.00826-25)
Supplement: Table S1 — Patient characteristics and NCBI accession numbers. [file jvi.00826-25-s0002.xlsx]

## Sheet: Samples
Table S1: [Patient characteristics and NCBI accession number]
ID	Sex	Age	Ct	Outcome	NCBI SRA accession number	NCBI Project accession number
count_0218_female_42	female	42	17.27	survived	SRR33249574	PRJNA1245122
count_0219_male_30	male	30	18.13	fatal	SRR33249573	PRJNA1245122
count_074439_male_19	male	19	18	fatal	SRR33249526	PRJNA1245122
count_074461_female_25	female	25	16.73	fatal	SRR33249515	PRJNA1245122
count_074462_female_57	female	57	12.18	fatal	SRR33249472	PRJNA1245122
count_076334_male_70	male	70	17.87	fatal	SRR33249461	PRJNA1245122
count_076335_female_4	female	4	17.48	fatal	SRR33249498	PRJNA1245122
count_076383_male_45	male	45	15.68	fatal	SRR33249455	PRJNA1245122
count_076533_male_3	male	3	14.59	fatal	SRR33249444	PRJNA1245122
count_076534_female_6	female	6	16.5	fatal	SRR33249481	PRJNA1245122
count_076610_male_62	male	62	22	survived	SRR33249572	PRJNA1245122
count_076615_male_36	male	36	22.74	survived	SRR33249561	PRJNA1245122
count_076769_female_45	female	45	13.55	fatal	SRR33249547	PRJNA1245122
count_076770_male_14	male	14	22.82	fatal	SRR33249536	PRJNA1245122
count_076948_female_7	female	7	16.55	fatal	SRR33249532	PRJNA1245122
count_076951_female_4	female	4	18.45	fatal	SRR33249531	PRJNA1245122
count_077260_female_15	female	15	28.38	fatal	SRR33249530	PRJNA1245122
count_078555_male_55	male	55	15.61	fatal	SRR33249529	PRJNA1245122
count_078601_female_28	female	28	27.89	survived	SRR33249528	PRJNA1245122
count_078608_female_23	female	23	14.86	fatal	SRR33249527	PRJNA1245122
count_13592_male_3	male	3	17.4	survived	SRR33249525	PRJNA1245122
count_13899_male_19	male	19	32.19	survived	SRR33249524	PRJNA1245122
count_14098_male_27	male	27	20.66	survived	SRR33249523	PRJNA1245122
count_14100_male_28	male	28	19.66	survived	SRR33249522	PRJNA1245122
count_14102_male_26	male	26	23.04	survived	SRR33249521	PRJNA1245122
count_14169_male_20	male	20		survived	SRR33249520	PRJNA1245122
count_14289_male_26	male	26	30.11	survived	SRR33249519	PRJNA1245122
count_14320_male_26	male	26	33.28	survived	SRR33249518	PRJNA1245122
count_14408_female_60	female	60	27.26	survived	SRR33249517	PRJNA1245122
count_14452_female_60	female	60	30.53	survived	SRR33249516	PRJNA1245122
count_14464_male_40	male	40	29.38	survived	SRR33249514	PRJNA1245122
count_14465_male_35	male	35	29.24	survived	SRR33249513	PRJNA1245122
count_15769_female_60	female	60		survived	SRR33249512	PRJNA1245122
count_15812_male_35	male	35	31.7	survived	SRR33249511	PRJNA1245122
count_15916_male_40	male	40		survived	SRR33249510	PRJNA1245122
count_15984_male_40	male	40	31.63	survived	SRR33249509	PRJNA1245122
count_16031_male_35	male	35		survived	SRR33249508	PRJNA1245122
count_16074_male_35	male	35		survived	SRR33249507	PRJNA1245122
count_16108_male_40	male	40		survived	SRR33249506	PRJNA1245122
count_16319_female_35	female	35		survived	SRR33249473	PRJNA1245122
count_16411_female_10	female	10	24.01	fatal	SRR33249471	PRJNA1245122
count_16462_female_50	female	50	24.13	survived	SRR33249470	PRJNA1245122
count_16550_male_38	male	38	17.39	fatal	SRR33249469	PRJNA1245122
count_16601_female_70	female	70	24.91	fatal	SRR33249468	PRJNA1245122
count_16854_male_15	male	15	31.52	survived	SRR33249467	PRJNA1245122
count_17496_male_18	male	18	21.86	survived	SRR33249466	PRJNA1245122
count_22045_39_male_55	male	55	32.29	survived	SRR33249465	PRJNA1245122
count_23316_5_female_50	female	50	24.67	survived	SRR33249464	PRJNA1245122
count_23322_female_48	female	48	31.56	survived	SRR33249463	PRJNA1245122
count_27604_female_4	female	4	23.24	survived	SRR33249462	PRJNA1245122
count_321_female_40	female	40	22.28	fatal	SRR33249460	PRJNA1245122
count_4059_female_55	female	55	21.14	survived	SRR33249459	PRJNA1245122
count_4201_male_65	male	65	18.73	fatal	SRR33249458	PRJNA1245122
count_4259_female_20	female	20	20	fatal	SRR33249505	PRJNA1245122
count_4290_male_60	male	60	16.16	fatal	SRR33249504	PRJNA1245122
count_4414_female_25	female	25	17.05	fatal	SRR33249503	PRJNA1245122
count_4437_female_25	female	25	18.89	fatal	SRR33249502	PRJNA1245122
count_4438_male_29	male	29	25.62	fatal	SRR33249501	PRJNA1245122
count_4481_male_7	male	7	19.9	survived	SRR33249500	PRJNA1245122
count_4494_male_7	male	7	23.27	survived	SRR33249499	PRJNA1245122
count_4555_male_60	male	60	20.53	fatal	SRR33249497	PRJNA1245122
count_4563_male_60	male	60	17.13	fatal	SRR33249496	PRJNA1245122
count_457_female_33	female	33	17.54	fatal	SRR33249495	PRJNA1245122
count_4589_female_38	female	38	14.11	fatal	SRR33249494	PRJNA1245122
count_501_female_30	female	30	16.95	fatal	SRR33249493	PRJNA1245122
count_502_female_8	female	8	15.82	fatal	SRR33249492	PRJNA1245122
count_706_male_43	male	43	18.97	fatal	SRR33249491	PRJNA1245122
count_74548_male_10	male	10	17.37	fatal	SRR33249456	PRJNA1245122
count_74720_female_26	female	26	16.33	fatal	SRR33249454	PRJNA1245122
count_78654_female_2m	female	2m	17.3	fatal	SRR33249451	PRJNA1245122
count_78656_female_42	female	42	21.99	survived	SRR33249450	PRJNA1245122
count_78670_male_25	male	25	17.53	fatal	SRR33249449	PRJNA1245122
count_78694_male_32	male	32	20.83	fatal	SRR33249448	PRJNA1245122
count_78706_female_55	female	55	19.25	survived	SRR33249447	PRJNA1245122
count_78717_female_42	female	42	30	survived	SRR33249446	PRJNA1245122
count_78722_female_55	female	55	13.87	fatal	SRR33249445	PRJNA1245122
count_79549_female_18	female	18	23.13	survived	SRR33249442	PRJNA1245122
count_80253_male_48	male	48	16.3	fatal	SRR33249488	PRJNA1245122
count_ID_0015_female_17	female	17	17.23	fatal	SRR33249487	PRJNA1245122
count_ID_0500_male_50	male	50	19.88	survived	SRR33249486	PRJNA1245122
count_ID_074_349_male_7	male	7	13.97	fatal	SRR33249485	PRJNA1245122
count_ID_074_350_female_7	female	7	22.79	fatal	SRR33249484	PRJNA1245122
count_ID_074_351_female_45	female	45	14.63	fatal	SRR33249483	PRJNA1245122
count_ID_074_352_male_24	male	24	17.07	fatal	SRR33249482	PRJNA1245122
count_ID_074_531_male_2	male	2	17.75	fatal	SRR33249480	PRJNA1245122
count_ID_075_076_male_26	male	26	15.85	fatal	SRR33249479	PRJNA1245122
count_ID_075_447_female_7	female	7	15.35	fatal	SRR33249478	PRJNA1245122
count_ID_075_929_male_35	male	35	15.06	fatal	SRR33249477	PRJNA1245122
count_ID_075_930_male_50	male	50	16.01	fatal	SRR33249476	PRJNA1245122
count_ID_075_931_male_36	male	36	18.75	fatal	SRR33249475	PRJNA1245122
count_ID_075_932_female_70	female	70	18.57	fatal	SRR33249474	PRJNA1245122
count_ID_076_191_female_25	female	25	19	survived	SRR33249556	PRJNA1245122
count_ID_076_192_female_27	female	27	15.81	fatal	SRR33249555	PRJNA1245122
count_ID_076_193_female_36	female	36	19.11	survived	SRR33249554	PRJNA1245122
count_ID_076_217_male_75	male	75	19.46	fatal	SRR33249571	PRJNA1245122
count_ID_079_408_female_46	female	46	14	fatal	SRR33249570	PRJNA1245122
count_ID_079_412_female_45	female	45	14.32	fatal	SRR33249569	PRJNA1245122
count_ID_079_413_female_65	female	65	13.62	fatal	SRR33249568	PRJNA1245122
count_ID_079_429_male_58	male	58	19.4	survived	SRR33249567	PRJNA1245122
count_ID_079_442_female_59	female	59	14.62	fatal	SRR33249566	PRJNA1245122
count_ID_079_497_male_18	male	18	18.51	fatal	SRR33249565	PRJNA1245122
count_ID_079_514_female_16	female	16	22.13	survived	SRR33249564	PRJNA1245122
count_ID_079_542_female_39	female	39	17.28	fatal	SRR33249563	PRJNA1245122
count_ID_079_578_female_33	female	33	12.58	fatal	SRR33249562	PRJNA1245122
count_ID_079_657_female_32	female	32	19.1	fatal	SRR33249560	PRJNA1245122
count_ID_079_659_female_9	female	9	16.11	fatal	SRR33249559	PRJNA1245122
count_ID_079_677_male_35	male	35	15.65	fatal	SRR33249558	PRJNA1245122
count_ID_079_750_female_60	female	60	13.85	fatal	SRR33249557	PRJNA1245122
count_ID_079_753_female_30	female	30	17.76	fatal	SRR33249553	PRJNA1245122
count_ID_079_772_female_14	female	14	13.6	fatal	SRR33249552	PRJNA1245122
count_ID_079_775_male_35	male	35	18.31	survived	SRR33249551	PRJNA1245122
count_ID_079_859_male_21	male	21	16.81	fatal	SRR33249550	PRJNA1245122
count_ID_079_876_female_44	female	44	22.16	survived	SRR33249549	PRJNA1245122
count_ID_079_983_female_11	female	11	17.51	fatal	SRR33249548	PRJNA1245122
count_ID_080_003_female_5	female	5	19.66	survived	SRR33249546	PRJNA1245122
count_ID_080_064_male_7	male	7	18.46	fatal	SRR33249545	PRJNA1245122
count_ID_080_065_male_4	male	4	16.13	fatal	SRR33249544	PRJNA1245122
count_ID_080_165_male_11	male	11	19.13	fatal	SRR33249543	PRJNA1245122
count_ID_080_193_female_18	female	18	18.36	fatal	SRR33249542	PRJNA1245122
count_ID_080_213_male_7	male	7	14.07	fatal	SRR33249541	PRJNA1245122
count_ID_080_223_female_22	female	22	22.03	survived	SRR33249540	PRJNA1245122
count_ID_080_261_female_20	female	20	21.38	survived	SRR33249539	PRJNA1245122
count_ID_0925_male_6	male	6	15.55	fatal	SRR33249538	PRJNA1245122
count_ID_0968_male_35	male	35	18.04	fatal	SRR33249537	PRJNA1245122
count_ID_0983_female_14	female	14	17.39	fatal	SRR33249535	PRJNA1245122
count_ID_1101_male_21	male	21	16.98	fatal	SRR33249534	PRJNA1245122
count_ID_1102_male_17	male	17	15.27	fatal	SRR33249533	PRJNA1245122
count_ID_074_335_male_4m	male	4m	14.1	fatal	SRR33253229	PRJNA1251866
count_ID_074438_NA_18	NA	18	20.42	fatal	SRR33253220	PRJNA1251866
count_ID_076403_female_36	female	36	20.16	fatal	SRR33253221	PRJNA1251866
count_ID_079_434_female_NA	female	NA	19.77	survived	SRR33253219	PRJNA1251866
count_ID_079_731_male_50	male	50	21.98	survived	SRR33253214	PRJNA1251866
count_ID_080_066_NA_NA	NA	NA	14.91	fatal	SRR33253223	PRJNA1251866
count_ID_080_067_NA_NA	NA	NA	22.03	fatal	SRR33253224	PRJNA1251866
count_ID_080_269_NA_30	NA	30	21.43	survived	SRR33253231	PRJNA1251866
count_ID_080076_female_28	female	28	23.31	fatal	SRR33253225	PRJNA1251866
count_ID_0921_female_6	female	6	13.92	fatal	SRR33253226	PRJNA1251866
count_ID_0982_male_4	male	4	19.58	fatal	SRR33253227	PRJNA1251866
count_ID_13773_female_35	female	35		survived	SRR33253215	PRJNA1251866
count_ID_16037_NA_30	NA	30	18.15	fatal	SRR33253218	PRJNA1251866
count_ID_16660_female_35	female	35	21.23	survived	SRR33253230	PRJNA1251866
count_ID_22045_male_55	male	55	32.29	survived	SRR33253217	PRJNA1251866
count_ID_23316_female_50	female	50	24.67	survived	SRR33253213	PRJNA1251866
count_ID_4422_female_45	female	45	19.6	fatal	SRR33253222	PRJNA1251866
count_ID_74684_male_22	male	22	24.14	survived	SRR33253216	PRJNA1251866
count_ID_78709_male_30	male	30	18.62	fatal	SRR33253211	PRJNA1251866
count_ID_78763_female_50	female	50	25.13	fatal	SRR33253212	PRJNA1251866
count_ID_79517_NA_40	NA	40	16.1	fatal	SRR33253228	PRJNA1251866
